# Supplementary material for: Genome-wide analysis of IQD proteins and ectopic expression of watermelon ClIQD24 in tomato suggests its important role in regulating fruit shape
Source: Front Genet. 2022 Sep 14;13:993218. doi: 10.3389/fgene.2022.993218 (PMC9515400; doi:10.3389/fgene.2022.993218)
Supplement: Supplementary file 1 [file Table2.XLSX]

## Sheet: Sheet1
Supplementary Table 2. List of the putative motifs of the IQD proteins
Color	Motif	Length
motif 1	AAIKIQTAFRGYLARKALRALKGLVRLQALVRGHLVRKQAAATLRCMQAL	50
motif 2	PSYMAPTESAKAKLRSQSAPKQRP	24
motif 3	EGWDDSTLSKEEIEARLQRRQEAAIKRERAL	31
motif 4	GWSWLERWMAARPWE	15
motif 5	HAIAVAAATAAAAEAAVAAAQAAAEVVRL	29
motif 6	VRVQARVRARRIRLS	15
motif 7	MGKSGKWFKAVKKG	14
motif 8	QKLAFQHWIEAIDPRHRYGHSLHMYYEEWCKGKAGQPFFYWLDVGDGKD	49
motif 9	AYAYSHQW	8
motif 10	QQIIVYLGPQERENYEYIVVHGKIVHKQSGNLLDTNRGSRGTKWIFVMST	50
