# Supplementary material for: Genome-wide analysis of IQD proteins and ectopic expression of watermelon ClIQD24 in tomato suggests its important role in regulating fruit shape
Source: Front Genet. 2022 Sep 14;13:993218. doi: 10.3389/fgene.2022.993218 (PMC9515400; doi:10.3389/fgene.2022.993218)
Supplement: Supplementary file 2 [file Table3.XLSX]

## Sheet: Sheet1
Supplementary Table 3. The information of the IQD genes in watermelon, tomato, rice and Arabidopsis
Gene name	Sequence ID	Specie	Gene name	Sequence ID	Specie	Gene name	Sequence ID	Specie	Gene name	Sequence ID	Specie
ClIQD1	Cla000907	Citrullus lanatus	SlSUN1	Solyc10g079240.1.1	Solanum lycopersicum	OsIQD1	LOC_Os05g03190.1	Oryza sativa	AtIQD1	AT3G09710.1	Arabidopsis thaliana
ClIQD2	Cla004893	Citrullus lanatus	SlSUN2	Solyc01g009340.2.1	Solanum lycopersicum	OsIQD2	LOC_Os01g61720.8	Oryza sativa	AtIQD2	AT5G03040.1	Arabidopsis thaliana
ClIQD3	Cla005901	Citrullus lanatus	SlSUN3	Solyc01g088250.2.1	Solanum lycopersicum	OsIQD3	LOC_Os03g44610.1	Oryza sativa	AtIQD3	AT3G52290.1	Arabidopsis thaliana
ClIQD4	Cla008347	Citrullus lanatus	SlSUN4	Solyc01g097490.1.1	Solanum lycopersicum	OsIQD4	LOC_Os03g57330.1	Oryza sativa	AtIQD4	AT2G26410.1	Arabidopsis thaliana
ClIQD5	Cla009668	Citrullus lanatus	SlSUN5	Solyc02g077260.2.1	Solanum lycopersicum	OsIQD5	LOC_Os01g09790.1	Oryza sativa	AtIQD5	AT3G22190.1	Arabidopsis thaliana
ClIQD6	Cla011481	Citrullus lanatus	SlSUN6	SL1.00sc00090_96	Solanum lycopersicum	OsIQD6	LOC_Os05g38790.1	Oryza sativa	AtIQD6	AT2G26180.1	Arabidopsis thaliana
ClIQD7	Cla002931	Citrullus lanatus	SlSUN7	Solyc02g087760.2.1	Solanum lycopersicum	OsIQD7	LOC_Os06g06160.1	Oryza sativa	AtIQD7	AT1G17480.1	Arabidopsis thaliana
ClIQD8	Cla008929	Citrullus lanatus	SlSUN8	Solyc03g026110.2.1	Solanum lycopersicum	OsIQD8	LOC_Os12g42430.3	Oryza sativa	AtIQD8	AT1G72670.1	Arabidopsis thaliana
ClIQD9	Cla017710	Citrullus lanatus	SlSUN9	SL2.40ch03:9052195-9054923a	Solanum lycopersicum	OsIQD9	LOC_Os01g51230.1	Oryza sativa	AtIQD9	AT2G33990.1	Arabidopsis thaliana
ClIQD10	Cla017837	Citrullus lanatus	SlSUN10	Solyc03g083100.2.1	Solanum lycopersicum	OsIQD10	LOC_Os05g46350.1	Oryza sativa	AtIQD10	AT3G15050.1	Arabidopsis thaliana
ClIQD11	Cla016530	Citrullus lanatus	SlSUN11	Solyc03g121760.2.1	Solanum lycopersicum	OsIQD11	LOC_Os01g67090.1	Oryza sativa	AtIQD11	AT5G13460.1	Arabidopsis thaliana
ClIQD12	Cla023422	Citrullus lanatus	SlSUN12	Solyc04g016480.2.1	Solanum lycopersicum	OsIQD12	LOC_Os06g23380.1	Oryza sativa	AtIQD12	AT5G03960.1	Arabidopsis thaliana
ClIQD13	Cla015646	Citrullus lanatus	SlSUN13	Solyc04g050050.2.1	Solanum lycopersicum	OsIQD13	LOC_Os02g19640.1	Oryza sativa	AtIQD13	AT3G59690.1	Arabidopsis thaliana
ClIQD14	Cla019818	Citrullus lanatus	SlSUN14	Solyc04g081210.2.1	Solanum lycopersicum	OsIQD14	LOC_Os08g02250.1	Oryza sativa	AtIQD14	AT2G43680.2	Arabidopsis thaliana
ClIQD15	Cla001773	Citrullus lanatus	SlSUN15	Solyc04g081210.2.1	Solanum lycopersicum	OsIQD15	LOC_Os04g48160.1	Oryza sativa	AtIQD15	AT3G49380.1	Arabidopsis thaliana
ClIQD16	Cla011257	Citrullus lanatus	SlSUN16	Solyc06g052010.1.1	Solanum lycopersicum	OsIQD16	LOC_Os03g43580.1	Oryza sativa	AtIQD16	AT4G10640.1	Arabidopsis thaliana
ClIQD17	Cla018272	Citrullus lanatus	SlSUN17	Solyc06g053450.2.1	Solanum lycopersicum	OsIQD17	LOC_Os03g06570.1	Oryza sativa	AtIQD17	AT4G00820.1	Arabidopsis thaliana
ClIQD18	Cla018381	Citrullus lanatus	SlSUN18	Solyc06g066430.2.1	Solanum lycopersicum	OsIQD18	LOC_Os10g28420.1	Oryza sativa	AtIQD18	AT1G01110.2	Arabidopsis thaliana
ClIQD19	Cla004260	Citrullus lanatus	SlSUN19	Solyc08g007920.1.1	Solanum lycopersicum	OsIQD19	LOC_Os05g44630.1	Oryza sativa	AtIQD19	AT4G14750.1	Arabidopsis thaliana
ClIQD20	Cla006200	Citrullus lanatus	SlSUN20	Solyc08g007930.1.1	Solanum lycopersicum	OsIQD20	LOC_Os01g53980.1	Oryza sativa	AtIQD20	AT3G51380.1	Arabidopsis thaliana
ClIQD21	Cla020577	Citrullus lanatus	SlSUN21	Solyc08g014280.2.1	Solanum lycopersicum	OsIQD21	LOC_Os05g09520.1	Oryza sativa	AtIQD21	AT3G49260.1	Arabidopsis thaliana
ClIQD22	Cla020813	Citrullus lanatus	SlSUN22	Solyc08g062940.2.1	Solanum lycopersicum	OsIQD22	LOC_Os01g09470.1	Oryza sativa	AtIQD22	AT4G23060.1	Arabidopsis thaliana
ClIQD23	Cla020869	Citrullus lanatus	SlSUN23	Solyc08g080470.2.1	Solanum lycopersicum	OsIQD23	LOC_Os05g45930.1	Oryza sativa	AtIQD23	AT5G62070.1	Arabidopsis thaliana
ClIQD24	Cla021081	Citrullus lanatus	SlSUN24	Solyc08g083240.2.1	Solanum lycopersicum	OsIQD24	LOC_Os01g51840.1	Oryza sativa	AtIQD24	AT5G07240.1	Arabidopsis thaliana
ClIQD25	Cla021596	Citrullus lanatus	SlSUN25	Solyc09g007410.2.1	Solanum lycopersicum	OsIQD25	LOC_Os04g56740	Oryza sativa	AtIQD25	AT4G29150.1	Arabidopsis thaliana
ClIQD26	Cla006696	Citrullus lanatus	SlSUN26	Solyc09g082560.2.1	Solanum lycopersicum	OsIQD26	LOC_Os03g04210	Oryza sativa	AtIQD26	AT3G16490.1	Arabidopsis thaliana
ClIQD27	Cla007036	Citrullus lanatus	SlSUN27	Solyc10g005000.2.1	Solanum lycopersicum	OsIQD28	LOC_Os06g40850.1	Oryza sativa	AtIQD27	AT1G51960.1	Arabidopsis thaliana
ClIQD28	Cla007524	Citrullus lanatus	SlSUN28	Solyc10g008790.2.1	Solanum lycopersicum				AtIQD28	AT1G14380.1	Arabidopsis thaliana
ClIQD29	Cla002427	Citrullus lanatus	SlSUN29	Solyc10g084280.1.1	Solanum lycopersicum				AtIQD29	AT2G02790.1	Arabidopsis thaliana
ClIQD30	Cla010896	Citrullus lanatus	SlSUN30	Solyc10g086060.1.1	Solanum lycopersicum				AtIQD30	AT1G18840.1	Arabidopsis thaliana
ClIQD31	Cla012648	Citrullus lanatus	SlSUN31	Solyc11g071840.1.1	Solanum lycopersicum				AtIQD31	AT1G74690.1	Arabidopsis thaliana
ClIQD32	Cla022436	Citrullus lanatus	SlSUN32	Solyc12g008520.1.1	Solanum lycopersicum				AtIQD32	AT1G19870.1	Arabidopsis thaliana
ClIQD33	Cla004726	Citrullus lanatus	SlSUN33	Solyc12g014130.1.1	Solanum lycopersicum				AtIQD33	AT5G35670.1	Arabidopsis thaliana
ClIQD34	Cla006390	Citrullus lanatus
ClIQD35	Cla015572	Citrullus lanatus
