# Supplementary material for: Genome-wide analysis of IQD proteins and ectopic expression of watermelon ClIQD24 in tomato suggests its important role in regulating fruit shape
Source: Front Genet. 2022 Sep 14;13:993218. doi: 10.3389/fgene.2022.993218 (PMC9515400; doi:10.3389/fgene.2022.993218)
Supplement: Supplementary file 3 [file Table6.XLSX]

## Sheet: Sheet1
Supplementary Table 6. The information of the overexpression vector and primer
Primer name	Primer sequence (5'-3')	vector
IQD24-pRI-F	CCGTCGACCCCGGGGGTACCATGGGCAAGAAGGGAGGATC	pRI101
IQD24-pRI-R	TCAGAATTCGGATCCCCTTAGCCACCTTCTTAGATCAGTG	pRI101
