# Supplementary material for: Genome-wide analysis of IQD proteins and ectopic expression of watermelon ClIQD24 in tomato suggests its important role in regulating fruit shape
Source: Front Genet. 2022 Sep 14;13:993218. doi: 10.3389/fgene.2022.993218 (PMC9515400; doi:10.3389/fgene.2022.993218)
Supplement: Supplementary file 4 [file Table4.XLSX]

## Sheet: Sheet1
Supplementary Table 4. Transcriptome data of different developmental periods
Gene name	ID	0d_1_FPKM	0d_1_count	0d_2_FPKM	0d_2_count	0d_3_FPKM	0d_3_count	7d_1_FPKM	7d_1_count	7d_2_FPKM	7d_2_count	7d_3_FPKM	7d_3_count	14d_1_FPKM	14d_1_count	14d_2_FPKM	14d_2_count	14d_3_FPKM	14d_3_count
ClIQD7	Cla002931	0.025672	2	0	0	0	0	0.067206	4	0.308496	17	0.484966	27	0.202149	10	0.459199	23	0.309761	18
ClIQD29	Cla002427	5.20091	206	1.11955	49	1.62794	71	9.92775	458	9.19294	415	8.87204	395	51.3419	2057	63.8197	2518	60.9852	3158
ClIQD5	Cla009668	19.3678	698	14.2612	596	10.2956	546	29.0478	1346	26.7579	1139	26.0287	1120	42.7159	1635	40.0994	1506	37.4068	1688
ClIQD19	Cla004260	10.1037	604	10.0207	619	9.65504	566	17.9476	1236	17.3891	1095	16.7547	1079	29.0321	1648	32.3883	1877	38.4242	2608
ClIQD28	Cla007524	2.31707	153	1.56432	113	1.48843	97	5.73853	474	2.10533	140	3.40457	254	3.8731	259	3.41627	230	1.83522	148
ClIQD6	Cla011481	21.5368	913	1.7638	84	1.73901	77	29.7711	1600	41.4917	2044	27.0422	1329	36.0581	1608	51.4464	2256	39.0348	2064
ClIQD25	Cla021596	1.89792	130	0	0	0.050916	4	2.50995	219	1.90428	152	2.13727	172	0.588408	44	1.69437	119	0.626628	53
ClIQD10	Cla017837	3.55717	218	1.66225	114	1.47613	94	3.58531	278	3.20145	228	5.58627	396	4.39656	283	2.84944	181	3.57063	273
ClIQD4	Cla008347	64.0916	6583	33.1721	3554	33.2791	3220	107.01	12529	113.505	12166	118.883	12858	83.6745	8208	67.4783	6598	65.2435	7521
ClIQD17	Cla018272	112.737	6350	32.355	2076	31.1074	1864	149.108	10798	141.165	9430	166.047	11027	114.074	6918	84.6795	5060	76.9234	5535
ClIQD13	Cla015646	19.2504	972	11.9959	679	11.5332	602	26.1301	1656	25.3783	1574	25.5964	1531	27.27	1481	28.0431	1486	21.6569	1390
ClIQD22	Cla020813	15.1467	1334	5.4321	537	5.56465	507	39.0306	4359	40.747	4171	35.918	3669	21.1847	1963	25.6103	2335	19.9096	2188
ClIQD8	Cla008929	5.95436	44	1.02137	9	0.543795	5	2.59532	25	1.5995	14	1.38857	12	1.93978	15	2.20203	17	1.91903	18
ClIQD12	Cla023422	0	0	0	0	0	0	0	0	0	0	0	0	0	0	0	0	0	0
ClIQD14	Cla019818	0.102444	5	0	0	0.049543	3	0	0	0.076691	4	0.044157	3	0.073002	4	0.046833	2	0.104889	6
ClIQD21	Cla020577	2.73867	146	12.0446	749	11.5255	644	7.04799	484	5.18161	326	4.87476	305	30.3257	1735	25.2231	1437	21.8909	1489
ClIQD2	Cla004893	0.22286	9	1.70444	76	1.2349	51	2.82502	143	3.16233	148	2.37324	111	24.1786	1009	31.9604	1319	27.4386	1368
ClIQD27	Cla007036	1.01137	59	3.32252	261	3.01639	213	6.46296	620	5.86095	528	4.26234	300	26.6096	2211	48.0405	3140	53.2249	3882
ClIQD23	Cla020869	52.3731	2686	1.09505	66	1.71097	91	44.5098	2856	46.5372	2745	51.4115	3029	5.16241	294	4.88745	264	5.03135	338
ClIQD35	Cla015572	53.0829	3463	1.24375	91	1.1573	78	28.0342	2318	30.4668	2313	38.8266	2945	4.36404	300	5.23197	356	4.55654	375
ClIQD1	Cla000907	0.731294	46	0	0	0	0	0.937772	75	0.721868	53	1.36876	100	0.121757	9	0.092723	7	0.043458	4
ClIQD33	Cla004726	56.9582	3251	7.12816	538	8.4562	586	49.4016	3823	43.3827	3160	49.4838	3489	25.3413	1624	19.3706	1259	19.5527	1541
ClIQD31	Cla012648	2.76262	81	0.267733	9	0.270219	9	5.67474	211	6.39599	218	7.49446	255	0.195546	7	0.816355	25	0.912299	34
ClIQD11	Cla016530	27.2155	1535	19.8342	1188	20.1258	1112	29.771	2022	29.9316	1867	31.0869	1942	24.4968	1374	27.2443	1503	24.1639	1614
ClIQD20	Cla006200	81.1191	4400	39.7503	2384	39.1874	2167	162.828	11044	179.942	11194	185.964	11547	70.0905	3954	62.1507	3440	64.3713	4303
ClIQD15	Cla001773	40.9941	3406	25.3687	2426	27.1737	2385	28.5031	3047	31.9259	3092	32.0655	3158	27.4334	2402	22.6672	1974	23.5795	2490
ClIQD18	Cla018381	8.75318	546	1.19528	70	0.873388	63	3.32945	271	5.22012	358	5.27358	353	0.250786	22	1.02421	66	0.665884	63
ClIQD34	Cla006390	151.062	7101	42.6645	2226	44.3049	2136	167.213	9927	90.0758	4889	118.584	6437	29.4688	1447	34.8597	1684	29.644	1727
ClIQD16	Cla011257	28.0876	1257	11.9083	604	12.2728	560	18.1349	1034	17.5243	869	18.9882	994	6.33575	307	8.31248	392	8.70764	485
ClIQD26	Cla006696	53.905	3324	3.67919	248	3.38266	219	21.3749	1664	16.0488	1141	21.7783	1553	0.587822	41	0.675501	47	0.717773	60
ClIQD24	Cla021081	20.4068	1141	84.4115	5027	79.2357	4326	19.4564	1326	16.1754	999	16.0214	1005	25.355	1421	24.0794	1310	22.1856	1478
ClIQD32	Cla022436	52.788	5322	79.6446	8953	79.4418	8258	48.9023	7115	47.9227	6474	53.3268	7078	54.8517	5889	58.5348	6463	52.8874	7336
ClIQD9	Cla017710	44.425	2704	59.1794	3884	58.3315	3538	31.947	2373	31.2231	2131	29.7761	2036	22.6037	1397	28.9781	1787	23.1207	1700
ClIQD3	Cla005901	39.859	2281	19.3753	1532	17.3839	1452	14.4116	1394	11.4046	1040	13.0523	1049	15.7755	1129	6.81623	512	6.57103	670
ClIQD30	Cla010896	68.5574	6941	56.8314	6144	56.4503	5844	47.4096	5741	48.9054	5513	52.5908	5755	26.3435	2671	24.3522	2410	28.1024	3506
