# Supplementary material for: Genome-wide analysis of IQD proteins and ectopic expression of watermelon ClIQD24 in tomato suggests its important role in regulating fruit shape
Source: Front Genet. 2022 Sep 14;13:993218. doi: 10.3389/fgene.2022.993218 (PMC9515400; doi:10.3389/fgene.2022.993218)
Supplement: Supplementary file 5 [file Table1.XLSX]

## Sheet: Sheet1
Supplementary Table 1. The information of the IQD genes in watermelon
Gene name	Sequence ID	Chr	Location	ORF length	Size(aa)	Exons	PI	Mol. Wt. (Da)
ClIQD1	Cla000907	0	21132257--21134171（+）	1242	413	4	10.12	45940.1
ClIQD2	Cla004893	1	192328 --194132（ - ）	1065	354	3	9.76	39814.1
ClIQD3	Cla005901	1	8065924--8068577（+）	1422	473	5	10.18	53147.7
ClIQD4	Cla008347	1	10177754--10181187（ - ）	1758	585	5	9.79	64112.1
ClIQD5	Cla009668	1	31970678--31975188（+）	921	306	5	10.4	34908.8
ClIQD6	Cla011481	1	2854866--2858142（ - ）	1128	375	3	10.39	42052.8
ClIQD7	Cla002931	10	21664886--21666935（ - ）	1131	376	5	10.14	42705.1
ClIQD8	Cla008929	10	1855235--1855429（ - ）	195	64	1	11.76	7306.7
ClIQD9	Cla017710	10	25420471--25424301（ - ）	1539	512	9	8.71	57100.2
ClIQD10	Cla017837	10	26564516--6567701（+）	1626	541	5	10.27	61352.3
ClIQD11	Cla016530	11	22251072--22252535（+）	1386	461	2	6.01	52672.7
ClIQD12	Cla023422	11	20597516--20601229（ - ）	795	264	4	9.03	28743
ClIQD13	Cla015646	2	2319059--2320993（ - ）	1188	395	6	9.06	44773.8
ClIQD14	Cla019818	2	26917702--26919244（ - ）	1047	348	3	10.07	40113.9
ClIQD15	Cla001773	3	21241760-- 21249007（ - ）	1302	433	6	9.72	48675.1
ClIQD16	Cla011257	3	26846490--26847637（ - ）	939	312	3	10.53	35300.1
ClIQD17	Cla018272	4	20362304--20364771（ - ）	1473	490	5	9.89	53669.4
ClIQD18	Cla018381	4	21496604--21499488（+）	1401	466	9	8.29	51747.1
ClIQD19	Cla004260	5	9340737--9344219（+）	1386	461	4	9.57	51871.6
ClIQD20	Cla006200	5	8118758--8121998（+）	1413	470	4	10.28	51974.3
ClIQD21	Cla020577	5	28528613--28531330（ - ）	1392	463	5	10.03	51879.7
ClIQD22	Cla020813	5	26549397--26552709（ - ）	2343	780	6	7.23	86531.2
ClIQD23	Cla020869	5	26077634--26079442（ - ）	1338	445	5	10.38	49735.3
ClIQD24	Cla021081	5	230406-- 232026（ - ）	1371	456	4	10.74	51243.5
ClIQD25	Cla021596	5	4534254--4535888（+）	1176	391	5	9.83	44069.6
ClIQD26	Cla006696	6	3328193--3330500（ - ）	1530	509	5	10.5	57397.6
ClIQD27	Cla007036	6	1032913--1036658（+）	1434	477	4	10.94	53612.7
ClIQD28	Cla007524	6	6986218--6987850（ - ）	1413	470	3	9.69	52080.3
ClIQD29	Cla002427	7	23560120--23565543（+）	786	261	5	10.09	29967.1
ClIQD30	Cla010896	7	30904519--30907101（ - ）	1557	518	5	10.25	58255.3
ClIQD31	Cla012648	7	24893659--24894516（ - ）	780	259	2	10.44	29048
ClIQD32	Cla022436	8	23615381--23627632（ - ）	3222	1073	8	5.08	117136
ClIQD33	Cla004726	9	32480238--32483495（ - ）	1458	485	5	10.47	53734.6
ClIQD34	Cla006390	9	24436108--24439691（ - ）	1242	413	3	9.36	47465.9
ClIQD35	Cla015572	9	330249--332513（ - ）	1200	399	5	10.58	44746.8
