# Supplementary material for: Genome-wide analysis of IQD proteins and ectopic expression of watermelon ClIQD24 in tomato suggests its important role in regulating fruit shape
Source: Front Genet. 2022 Sep 14;13:993218. doi: 10.3389/fgene.2022.993218 (PMC9515400; doi:10.3389/fgene.2022.993218)
Supplement: Supplementary file 6 [file Table5.XLSX]

## Sheet: Sheet1
Supplementary Table 5. List of the qRT-PCR primers used in this study
Gene name	Sequence ID	F/R(Primer)	Sequence (5'-3')
ClIQD1	Cla000907	Forward	CAAATTCAACCACCCTCGCC
		Reverse	TGAACCAAGTAGTGTCCGGC
ClIQD2	Cla004893	Forward	GTGCCTTGCGAGCATTGAAA
		Reverse	TGCTAGTTGAAGTCTGCGGG
ClIQD3	Cla005901	Forward	TGAAGTGCTTGCAGTCCATC
		Reverse	GGCTATCATCCCACCTTTGA
ClIQD4	Cla008347	Forward	GCTACATGGCAGCAACTGAA
		Reverse	TGTTCGTGGAGACTGTGAGC
ClIQD5	Cla009668	Forward	AACGATGGATAGCTGCTCGT
		Reverse	CCTTCGAGCCTTTGAAGTTG
ClIQD6	Cla011481	Forward	TCTAGGCTCCATCCCAAATG
		Reverse	CCAACCCTCTTAGGGCTCTC
ClIQD7	Cla002931	Forward	CCGTTTTCGAAGAGAGATCG
		Reverse	ATCATCGGTCGCTTCAAAAG
ClIQD8	Cla008929	Forward	CAAGACGAGCATTTCAAGCA
		Reverse	CACCGTATCCGTTCAGAAGC
ClIQD9	Cla017710	Forward	GAAGAGCTCTGGTGGTTTGC
		Reverse	TTCTGAGCTTTGGCATCCTT
ClIQD10	Cla017837	Forward	CTAAAGGGCAAGCATGAAGC
		Reverse	GGCTTTGTCGATCTCTCCAC
ClIQD11	Cla016530	Forward	AAACTCACCACCCCTCTCCT
		Reverse	TCTGATTTTGGGGATTGAGG
ClIQD12	Cla023422	Forward	CTCCGAGTGCAAGAAGGAAC
		Reverse	CAACTCCAGCCTCAATCACA
ClIQD13	Cla015646	Forward	CCAAGAACAAGCAGCATTCA
		Reverse	ATTGACGTGGTCAGGGACTC
ClIQD14	Cla019818	Forward	GGTCTCATTTGGCAAGGAAA
		Reverse	TTCATCCTCCTCGAGCAACT
ClIQD15	Cla001773	Forward	GCGTGTACGTATTGCATTGG
		Reverse	TGCTGTCTTGATCCTGCTTG
ClIQD16	Cla011257	Forward	GGGGACATACAACTCCGCAA
		Reverse	GCTGTGTCCGCCGATATTCT
ClIQD17	Cla018272	Forward	TGGCTCGTGTTCAATCTCAG
		Reverse	GTAGGCTGGCTTCAATCTGC
ClIQD18	Cla018381	Forward	CCATGAAGGTGGAAGCAACT
		Reverse	GTATGGCAGTCGTTGGGACT
ClIQD19	Cla004260	Forward	ATGTTCGTCATTCCACGACA
		Reverse	TGGCCCTACCCTTCCTAACT
ClIQD20	Cla006200	Forward	TTCGAGGTTATTTGGCAAGG
		Reverse	GAGCGAGGATTTGCTGGTAG
ClIQD21	Cla020577	Forward	GGCAAGGAGAGCATTGAGAG
		Reverse	TCGCTGAAGAGCCTGATTTT
ClIQD22	Cla020813	Forward	ATGTGTCCATGACCGTAGCA
		Reverse	CATTTACGTCCGGCTTCACT
ClIQD23	Cla020869	Forward	AACTTCGCGAACAAATGCTT
		Reverse	CTCTTTGAAGGCGGAGTGAC
ClIQD24	Cla021081	Forward	AATTCCACACTCAGCGATCC
		Reverse	TCCAACCACTTGGGTCTTTC
ClIQD25	Cla021596	Forward	ACAACCCCATCAAGAGATCG
		Reverse	AATGTTCTCGGGCTCATGTC
ClIQ26	Cla006696	Forward	GCTGCTTTGAATCGTGACAA
		Reverse	TTTTAAGGGGCTGTGGTCTG
ClIQD27	Cla007036	Forward	CATTTAGGCCTTCCTCACCA
		Reverse	GTTCTGGTCGAAAGCGAAAG
ClIQD28	Cla007524	Forward	CAGCACAATAATGCCTGTGG
		Reverse	AGCCGCAGCTTTTACCACTA
ClIQD29	Cla002427	Forward	AGCAACGGAAGGTGAAACAT
		Reverse	GGCATCTCTCTGGCACTTTC
ClIQD30	Cla010896	Forward	CCTCCTCAAGCTTGCTCATC
		Reverse	ATGATGGTTCCTCTCGGTTG
ClIQD31	Cla012648	Forward	GAGGAGCGTGTACGGAGAAG
		Reverse	GCCCCCATTATCTCATTCAA
ClIQD32	Cla022436	Forward	TGTTGCATCCGAAAATGAAA
		Reverse	TCGCCTTACCAAGAATCCAC
ClIQD33	Cla004726	Forward	GGCATTAAGAGGGTTGGTGA
		Reverse	TGCCTCTGAAGAGCCTGATT
ClIQD34	Cla006390	Forward	ATTGTTCTCCCCGAACCTCT
		Reverse	CTCGTTGATCCGAACCAGAT
ClIQD35	Cla015572	Forward	ACTGTCCCACCAGAAACGAC
		Reverse	TAGACGGACTCCGAGGAAGA
Actin		Forward	CCATGTATGTTGCCATCCAG
		Reverse	GGATAGCATGGGGTAGAGCA
