# Supplementary material for: Genome-wide analysis of IQD proteins and ectopic expression of watermelon ClIQD24 in tomato suggests its important role in regulating fruit shape
Source: Front Genet. 2022 Sep 14;13:993218. doi: 10.3389/fgene.2022.993218 (PMC9515400; doi:10.3389/fgene.2022.993218)
Supplement: Supplementary file 7 [file Table7.XLSX]

## Sheet: psRNATargetJob-1659927774393515
Supplementary Table 7. The information of miRNA targeted ClIQD24 gene
miRNA_Acc.	Target_Acc.	Expectation	UPE$	miRNA_start	miRNA_end	Target_start	Target_end	miRNA_aligned_fragment	alignment	Target_aligned_fragment	Inhibition	Target_Desc.	Multiplicity
ath-miR5016	ClIQD24	4.5	-1	1	21	652	672	UUCUUGUGGAUUCCUUGGAAA	:.:: :::: :::...:::	AAUUCACGGAAGCCAUGGGAA	Translation		1
ath-miR5630a	ClIQD24	4.5	-1	1	21	265	285	GCUAAGAGCGGUUCUGAUGGA	.:::: .::.:::.::::	CUCAUCCAGACUGCUUUUAGA	Cleavage		1
ath-miR5630b	ClIQD24	4.5	-1	1	21	265	285	GCUAAGAGCGGUUCUGAUGGA	.:::: .::.:::.::::	CUCAUCCAGACUGCUUUUAGA	Cleavage		1
ath-miR159b-5p	ClIQD24	5	-1	1	21	1542	1562	GAGCUCCUUGAAGUUCAAUGG	::: ::..::..:::::. :	GCAUGGAGUUUUGAGGAGUCC	Cleavage		3
ath-miR5014b	ClIQD24	5	-1	1	21	1162	1182	AUUUGUACACCUAGAUCUGUA	: .:: .:.:::::.::::	AAGGGAGUUGGGUGUGCAAAG	Cleavage		1
ath-miR8177	ClIQD24	5	-1	1	22	374	395	GUGUGAUGAUGUGUCAUUUAUA	::::::::: ::. ..::.	CUAAAAUGACACUUCGAUGCAU	Translation		1
